# Supplementary material for: Bias due to differential participation in case-control studies and review of available approaches for adjustment
Source: PLoS One. 2018 Jan 24;13(1):e0191327. doi: 10.1371/journal.pone.0191327 (PMC5783376; doi:10.1371/journal.pone.0191327)
Supplement: S1 File — (R) [file pone.0191327.s004.R]

#set.seed(02062016)
library(epiR)
Sim_DiffResponse_ScI <- function(prev_C=0.5,
                             prev_E_C0=0.2,prev_E_C1=0.4,prev_D_E0=0.05,prev_D_E1=0.1, 
                             n_cohort=300000, # sim cohort
                       matching_rate=2, no_cases=1000, rr_C0=0.2, rr_C1=0.6, # sim caco
                       reps=100){

  dat_ORs <- matrix(NA, nrow=reps, ncol=6)
  for(i in 1:reps){
    
  ##############################################################################################
  # (1) simulate cohort data
  ##############################################################################################
    # n_nohort ... n obs of cohort
    # prev_C ... Prevalence of C
    # prev_E_C0 ... Prevalence of E given C=0
    # prev_E_C1 ... Prevalence of E given C=1
    # prev_D_E0 ... Prevalence of D given E=0
    # prev_D_E1 ... Prevalence of D given E=1
    
    # simulate C
    C <- sample(c(1,0), size=n_cohort, replace=TRUE, prob= c(prev_C, 1-prev_C))
    # simulate E
    E <- numeric(n_cohort)
    E[C == 0] <- sample(c(0,1), prob=c(1-prev_E_C0, prev_E_C0), size=sum(C == 0), replace=T)
    E[C == 1] <- sample(c(0,1), prob=c(1-prev_E_C1, prev_E_C1), size=sum(C == 1), replace=T)
    # simulate D
    D <- numeric(n_cohort)
    D[which(E==0)] <- sample(c(0,1), prob=c(1-prev_D_E0, prev_D_E0), size=sum(E == 0), replace=T)
    D[which(E==1)] <- sample(c(0,1), prob=c(1-prev_D_E1, prev_D_E1), size=sum(E == 1), replace=T)
    dat_coh <- data.frame(D=D, E=E, C=C)
 

  ##############################################################################################
  # (2) simulate biased case-control data - e.g. 1000 cases, 1:2 matching
  ##############################################################################################
  
    # matching_rate ... how many controls per case
    # no_cases ... number of cases
    # rr_C0 ... response rate when C=0
    # rr_C1 ... response rate when C=1
    
    no_controls <- matching_rate * no_cases 
    
    # create biased cohort data 
    
    # controls C=0
    dat1 <- dat_coh[dat_coh$D == 0 & dat_coh$C == 0,]
    ind <- sample(1:nrow(dat1), size=nrow(dat1)*rr_C0)
    dat_coh_D0_C0 <- dat1[ind,]
    # controls C=1
    dat2 <- dat_coh[dat_coh$D == 0 & dat_coh$C == 1,]
    ind <- sample(1:nrow(dat2), size=nrow(dat1)*rr_C1)
    dat_coh_D0_C1 <- dat2[ind,]
    
    dat_coh_bias <- rbind(dat_coh[dat_coh$D == 1,], dat_coh_D0_C0, dat_coh_D0_C1)
    
    #create case-control data
    ind <- sample(1:sum(dat_coh_bias$D ==0), size=no_controls)
    dat_coh_bias_controls <- dat_coh_bias[dat_coh_bias$D ==0,][ind,]
    
    ind <- sample(1:sum(dat_coh_bias$D ==1), size=no_cases)
    dat_coh_bias_cases <- dat_coh_bias[dat_coh_bias$D ==1,][ind,]
    dat_caco <- rbind(dat_coh_bias_controls,dat_coh_bias_cases)


##############################################################################################
# (3) simulation - methods for bias adjustment
##############################################################################################

    true_OR_ED <- exp(summary(glm(D ~ E,data=dat_coh, family="binomial"))$coefficients[2])
    ORE_bias <- exp(summary(glm(D ~ E,data=dat_caco, family="binomial"))$coefficients[2]) # biased estimate
    # i: inclusion of C
    ORE_corr_i <- exp(summary(glm(D ~ E + C,data=dat_caco, family="binomial"))$coefficients[2])
    # ii: strata
    ORE_corr_ii <-  as.numeric(epi.2by2(table(dat_caco$D, dat_caco$E,dat_caco$C), method="case.control")$res$OR.mh[1])
    # for iii and iv:
    est_rr_C0 <- mean(dat_caco$C[dat_caco$D==0] ==0) / mean(dat_coh$C[dat_coh$D==0] ==0)# estimated response rate if C=0
    est_rr_C1 <- mean(dat_caco$C[dat_caco$D==0] ==1) / mean(dat_coh$C[dat_coh$D==0] ==1)# estimated response rate if C=1
    # iii: offset
    offset <- rep(0,nrow(dat_caco))
    offset[dat_caco$C == 1] <- log(est_rr_C0 / est_rr_C1)
    ORE_corr_iii <- exp(summary(glm(D ~ E, offset=offset, data=dat_caco, family="binomial"))$coefficients[2])
    # iv: weights
    weights <- rep(1, nrow(dat_caco))
    weights[dat_caco$C == 0 & dat_caco$D == 0] <- 1/est_rr_C0  
    weights[dat_caco$C == 1 & dat_caco$D == 0] <- 1/est_rr_C1 
    ORE_corr_iv <- exp(summary(glm(D ~ E,data=dat_caco, family="binomial", weights=weights))$coefficients[2])
    # summarize all
    dat_ORs[i,] <- c(true_OR_ED, ORE_bias, ORE_corr_i, ORE_corr_ii,ORE_corr_iii, ORE_corr_iv)
  }
  print(dat_ORs) 
  
}


simdat <- Sim_DiffResponse_ScI(prev_C=0.5,prev_E_C0=0.2,prev_E_C1=0.4,prev_D_E0=0.05,prev_D_E1=0.1,n_cohort=300000,# sim cohort
                           matching_rate=2, no_cases=1000, rr_C0=0.2, rr_C1=0.6, # sim caco
                           reps=10)

boxplot(simdat, xaxt="n")
axis(1, at=1:6, tick=FALSE,  labels=c("correct\nestimate","biased\nestimate",
        "(i) correction\nby variable inclusion",
        "(ii) correction\nby stratification",
        "(iii) correction\nby offset",
        "(iv) correction\nby weights"))
