# Supplementary material for: Bias due to differential participation in case-control studies and review of available approaches for adjustment
Source: PLoS One. 2018 Jan 24;13(1):e0191327. doi: 10.1371/journal.pone.0191327 (PMC5783376; doi:10.1371/journal.pone.0191327)
Supplement: S2 File — (R) [file pone.0191327.s005.R]

#set.seed(02062016)

Sim_DiffResponse_ScII <- function(prev_C=0.5,
                             prev_E_C0=0.2,prev_E_C1=0.4,prev_D_E0=0.05,prev_D_E1=0.1,
                             n_cohort=300000, # sim cohort
                             prev_D_E0_C0 = 0.05,prev_D_E0_C1 = 0.1, prev_D_E1_C0 = 0.1,prev_D_E1_C1 = 0.2, 
                       matching_rate=2, no_cases=1000, rr_C0=0.2, rr_C1=0.6, # sim caco
                       reps=100){
  
  dat_ORs <- matrix(NA, nrow=reps, ncol=12)
  for(i in 1:reps){
  ##############################################################################################
  # (1) simulate cohort data
  ##############################################################################################
  
  
  # n_nohort ... n obs of cohort
  # prev_C ... Prevalence of C
  # prev_E_C0 ... Prevalence of E given C=0
  # prev_E_C1 ... Prevalence of E given C=1
  # prev_D_E0 ... Prevalence of D given E=0
  # prev_D_E1 ... Prevalence of D given E=1
  
  # simulate C
  C <- sample(c(1,0), size=n_cohort, replace=TRUE, prob= c(prev_C, 1-prev_C))
  # simulate E
  E <- numeric(n_cohort)
  E[C == 0] <- sample(c(0,1), prob=c(1-prev_E_C0, prev_E_C0), size=sum(C == 0), replace=T)
  E[C == 1] <- sample(c(0,1), prob=c(1-prev_E_C1, prev_E_C1), size=sum(C == 1), replace=T)
  # simulate D
  D <- numeric(n_cohort)
  D[which(E==0 & C == 0)] <- sample(c(0,1), prob=c(1-prev_D_E0_C0, prev_D_E0_C0), size=sum(E==0 & C == 0), replace=T)
  D[which(E== 0 & C == 1)] <- sample(c(0,1), prob=c(1-prev_D_E0_C1, prev_D_E0_C1), size=sum(E== 0 & C == 1), replace=T)
  D[which(E== 1 & C == 0)] <- sample(c(0,1), prob=c(1-prev_D_E1_C0, prev_D_E1_C0), size=sum(E== 1 & C == 0), replace=T)
  D[which(E== 1 & C == 1)] <- sample(c(0,1), prob=c(1-prev_D_E1_C1, prev_D_E1_C1), size=sum(E== 1 & C == 1), replace=T)
  dat_coh <- data.frame(D=D, E=E, C=C)

  ##############################################################################################
  # (2) simulate biased case-control data - e.g. 1000 cases, 1:2 matching
  ##############################################################################################
  
  # matching_rate ... how many controls per case
  # no_cases ... number of cases
  # rr_C0 ... response rate when C=0
  # rr_C1 ... response rate when C=1
  
  no_controls <- matching_rate * no_cases 
  
  # create biased cohort data 
  
  # controls C=0
  dat1 <- dat_coh[dat_coh$D == 0 & dat_coh$C == 0,]
  ind <- sample(1:nrow(dat1), size=nrow(dat1)*rr_C0)
  dat_coh_D0_C0 <- dat1[ind,]
  # controls C=1
  dat2 <- dat_coh[dat_coh$D == 0 & dat_coh$C == 1,]
  ind <- sample(1:nrow(dat2), size=nrow(dat1)*rr_C1)
  dat_coh_D0_C1 <- dat2[ind,]
  
  dat_coh_bias <- rbind(dat_coh[dat_coh$D == 1,], dat_coh_D0_C0, dat_coh_D0_C1)
  
  #create case-control data
  ind <- sample(1:sum(dat_coh_bias$D ==0), size=no_controls)
  dat_coh_bias_controls <- dat_coh_bias[dat_coh_bias$D ==0,][ind,]
  
  ind <- sample(1:sum(dat_coh_bias$D ==1), size=no_cases)
  dat_coh_bias_cases <- dat_coh_bias[dat_coh_bias$D ==1,][ind,]
  dat_caco <- rbind(dat_coh_bias_controls,dat_coh_bias_cases)


##############################################################################################
# (3) simulation - methods for bias adjustment
##############################################################################################

      true_OR_ED <- exp(summary(glm(D ~ E + C,data=dat_coh, family="binomial"))$coefficients[2])
      true_OR_CD <- exp(summary(glm(D ~ E + C,data=dat_coh, family="binomial"))$coefficients[3])
      ORE_bias <- exp(summary(glm(D ~ E+C,data=dat_caco, family="binomial"))$coefficients[2]) # biased estimate
      ORC_bias <- exp(summary(glm(D ~ E+C,data=dat_caco, family="binomial"))$coefficients[3]) # biased estimate
      # i: inclusion of C
      ORE_corr_i <- exp(summary(glm(D ~ E + C,data=dat_caco, family="binomial"))$coefficients[2])
      ORC_corr_i <- exp(summary(glm(D ~ E + C,data=dat_caco, family="binomial"))$coefficients[3])
      # ii: strata
      ORE_corr_ii <-  as.numeric(epi.2by2(table(dat_caco$D, dat_caco$E,dat_caco$C), method="case.control")$res$OR.mh[1])
      ORC_corr_ii <-  as.numeric(epi.2by2(table(dat_caco$D, dat_caco$C,dat_caco$E), method="case.control")$res$OR.mh[1])
      # for iii and iv:
      est_rr_C0 <- mean(dat_caco$C[dat_caco$D==0] ==0) / mean(dat_coh$C[dat_coh$D==0] ==0)# estimated response rate if C=0
      est_rr_C1 <- mean(dat_caco$C[dat_caco$D==0] ==1) / mean(dat_coh$C[dat_coh$D==0] ==1)# estimated response rate if C=1
      # iii: offset
      offset <- rep(0,nrow(dat_caco))
      offset[dat_caco$C == 1] <- log(est_rr_C0 / est_rr_C1)
      ORE_corr_iii <- exp(summary(glm(D ~ E+C, offset=offset, data=dat_caco, family="binomial"))$coefficients[2])
      ORC_corr_iii <- exp(summary(glm(D ~ E+C, offset=offset, data=dat_caco, family="binomial"))$coefficients[3])
      # iv: weights
      weights <- rep(1, nrow(dat_caco))
      weights[dat_caco$C == 0 & dat_caco$D == 0] <- 1/est_rr_C0  
      weights[dat_caco$C == 1 & dat_caco$D == 0] <- 1/est_rr_C1 
      ORE_corr_iv <- exp(summary(glm(D ~ E+C,data=dat_caco, family="binomial", weights=weights))$coefficients[2])
      ORC_corr_iv <- exp(summary(glm(D ~ E+C,data=dat_caco, family="binomial", weights=weights))$coefficients[3])
      # summarize all
      dat_ORs[i,] <- c(true_OR_ED,true_OR_CD, ORE_bias,ORC_bias,
                       ORE_corr_i,ORC_corr_i, ORE_corr_ii,ORC_corr_ii, ORE_corr_iii,ORC_corr_iii, ORE_corr_iv, ORC_corr_iv)
    }
    print(dat_ORs) 
  
  
}


simdat <- Sim_DiffResponse_ScII(prev_C=0.5,prev_E_C0=0.2,prev_E_C1=0.4,prev_D_E0=0.05,prev_D_E1=0.1,n_cohort=300000,# sim cohort
                           matching_rate=2, no_cases=1000, rr_C0=0.2, rr_C1=0.6, # sim caco
                           reps=50)

  
boxplot(simdat, col=c("grey30","lightgrey"),  xaxt="n")
legend("bottomright",fill=c("grey30","lightgrey"), legend=c("OR E","OR C"))
axis(1, at=c(1,3,5,7,9,11)+0.5, tick=FALSE, 
     labels=c("correct\nestimate","biased\nestimate",
                                      "(i) correction\nby variable inclusion",
                                      "(ii) correction\nby stratification",
                                      "(iii) correction\nby offset",
                                      "(iv) correction\nby weights"))
