# Supplementary material for: Bias due to differential participation in case-control studies and review of available approaches for adjustment
Source: PLoS One. 2018 Jan 24;13(1):e0191327. doi: 10.1371/journal.pone.0191327 (PMC5783376; doi:10.1371/journal.pone.0191327)
Supplement: S3 File — (R) [file pone.0191327.s006.R]

#######################################
### Loading Data
#######################################

library(survival)
library(lmtest)
library(sandwich)


dat <- read.csv("GENESIS_ReplicationDataset.csv")
dat <- within(dat, riskscore_childhood <- relevel(riskscore_childhood, ref = "low"))


#######################################
### Reproducing Analyses - Table 5
#######################################


#######################################
###  Scenario I

# Adjustment: None
fit <- glm(case_control=="case" ~  riskscore_childhood + age_2years + sex, dat, family="binomial")
round(cbind(exp(coefficients(fit)[3:2]), exp(confint(fit)[3:2,])),2)

# Adjustment: Variable Inclusion
fit <- glm(case_control=="case" ~  riskscore_childhood + age_2years + sex + education_level, dat, family="binomial")
round(cbind(exp(coefficients(fit)[3:2]), exp(confint(fit)[3:2,])),2)

# Adjustment: Stratification
fit <- clogit(case_control=="case" ~  riskscore_childhood + age_2years + sex + strata(education_level), dat, method="exact")
round(cbind(exp(coefficients(fit)[2:1]), exp(confint(fit)[2:1,])),2)

# Adjustment: Weights*
fit <- glm(case_control=="case" ~  riskscore_childhood + age_2years + sex, dat, weights=weight, family="binomial")
coef <- exp(coeftest(fit,vcov. = function(x) vcovHC(x, type = "HC3"))[3:2,1])
CI <- exp(coefci(fit, level = 0.95, vcov. = function(x) vcovHC(x, type = "HC3"))[3:2,])
round(cbind(coef, CI),2)

# Adjustment: Offset*
fit <- glm(case_control=="case" ~  riskscore_childhood + age_2years + sex+ offset(offset), dat,  family="binomial")
coef <- exp(coeftest(fit,vcov. = function(x) vcovHC(x, type = "HC3"))[3:2,1])
CI <- exp(coefci(fit, level = 0.95, vcov. = function(x) vcovHC(x, type = "HC3"))[3:2,])
round(cbind(coef, CI),2)


#######################################
### Scenario II


# Adjustment: None
fit <- glm(case_control=="case" ~ riskscore_childhood + education_level + age_2years + sex , dat, family="binomial")
round(cbind(exp(coefficients(fit)[c(3:2,5:4)]), exp(confint(fit)[c(3:2,5:4),])),2)

# Adjustment: Weights*
fit <- glm(case_control=="case" ~ riskscore_childhood + education_level + age_2years + sex, dat, weights=weight, family="binomial")
coef <- exp(coeftest(fit,vcov. = function(x) vcovHC(x, type = "HC3"))[c(3:2,5:4),1])
CI <- exp(coefci(fit, level = 0.95, vcov. = function(x) vcovHC(x, type = "HC3"))[c(3:2,5:4),])
round(cbind(coef, CI),2)


# Adjustment: Offset*
fit <- glm(case_control=="case" ~ riskscore_childhood + education_level + age_2years + sex + offset(offset), dat, family="binomial")
coef <- exp(coeftest(fit,vcov. = function(x) vcovHC(x, type = "HC3"))[c(3:2,5:4),1])
CI <- exp(coefci(fit, level = 0.95, vcov. = function(x) vcovHC(x, type = "HC3"))[c(3:2,5:4),])
round(cbind(coef, CI),2)


# * based on reference data from the Statistical Office (Stadtverwaltung) Ludwigshafen (Table 4)
